# Supplementary material for: An Evaluation of the Arginine Requirements of Broiler Chickens and the Potential Arginine and Energy-Saving Effects of Guanidinoacetic Acid
Source: Animals (Basel). 2024 Dec 24;15(1):4. doi: 10.3390/ani15010004 (PMC11718852; doi:10.3390/ani15010004)
Supplement: Supplementary file 1 [file animals-15-00004-s001.zip]

Archive with 1 entries (1 files):
- animals-3320419-supplementary.pdf
